# Supplementary material for: Carnitine palmitoyltransferase 1A promotes mitochondrial fission by enhancing MFF succinylation in ovarian cancer
Source: Commun Biol. 2023 Jun 8;6:618. doi: 10.1038/s42003-023-04993-x (PMC10250469; doi:10.1038/s42003-023-04993-x)
Supplement: Supplementary file 3 — Supplementary Data 1 [file 42003_2023_4993_MOESM3_ESM.xls]

## Sheet: Figure 1
Figure 1a	Different mitochondrial morphologies (Three groups of data, each group with 100 cells) was quantified in SKOV-3 and OVCAR-3 cells with control or CPT1A knockdown
Cell line：SKOV-3
	Fragmented			Elongated			Hyperfused
Ctrl-sh	60	63	57	29	27	30	11	10	13
CPT1A-sh1	37	38	36	45	46	43	18	16	21
CPT1A-sh2	19	17	21	50	52	51	31	31	28
Cell line：OVCAR-3
	Fragmented			Elongated			Hyperfused
Ctrl-sh	49	50	48	32	31	31	19	19	21
CPT1A-sh1	23	25	27	46	45	46	31	30	27
CPT1A-sh2	16	14	15	47	48	47	37	38	38
Figure 1b	Different mitochondrial morphologies (Three groups of data, each group with 100 cells) was quantified in SKOV-3 cells with empty vector or exogenous CPT1A overexpression (HA-CPT1A)
Cell line：SKOV-3
	Fragmented			Elongated			Hyperfused
Vector	50	52	53	27	25	22	23	23	25
HA-CPT1A	66	68	67	15	19	17	19	13	16
Figure 1c	Mitochondrial length(μm) was analyzed by transmission electron microscopy in SKOV-3 cells with control or CPT1A knockdown										averge
Cell line：SKOV-3
Ctrl-sh	0.43	0.53	0.54	0.48	0.47	0.4	0.35	0.39	0.47	0.46	0.452
CPT1A-sh2	0.8	0.75	0.73	0.96	0.88	0.74	0.69	0.88	0.9	0.79	0.812
Figure 1d	Different mitochondrial morphologies (Three groups of data, each group with 100 cells) was quantified in SKOV-3
Cell line：SKOV-3
	Fragmented			Elongated			Hyperfused
Ctrl-sh	55	57	56	17	15	19	28	28	25
CPT1A-sh2	17	14	14	39	43	41	44	43	45
CPT1A-sh2+CPT1A	52	54	49	20	23	19	28	23	32
CPT1A-sh2+G710E	50	46	51	18	20	21	32	34	31
Figure 1g	Different mitochondrial morphologies (Three groups of data, each group with 100 cells) was quantified in SKOV-3 and OVCAR-3 cells
Cell line：SKOV-3
	Fragmented			Elongated			Hyperfused
Ctrl-sh	54	58	55	27	28	28	19	14	17
CPT1A-sh2	26	25	24	49	51	53	25	24	23
CPT1A-sh2+Flag-MFF-WT	50	51	51	31	29	28	19	20	21
Cell line：OVCAR-3
	Fragmented			Elongated			Hyperfused
Ctrl-sh	51	50	52	28	31	26	21	19	22
CPT1A-sh2	21	19	17	53	54	53	26	29	30
CPT1A-sh2+Flag-MFF-WT	44	46	48	28	30	29	28	24	24

## Sheet: Figure2
Figure 2b	Statistics of the proportion of edu-positive cells in SKOV-3 and OVCAR-3
	Ctrl-sh			MFF-sh
SKOV-3	45	46	44	31	27	36
OVCAR-3	41	43	38	23	21	24
Figure 2c	Relative number of colonies in each case was analyzed
	Ctrl-sh			MFF-sh			Normalized to control
SKOV-3	1	0.97	1.03	0.6	0.57	0.64
OVCAR-3	1	0.9	1.1	0.3	0.37	0.24
Figure 2d	Statistics of the proportion of edu-positive cells in SKOV-3 and OVCAR-3
	Ctrl-sh			CPT1A-sh2			CPT1A-sh2+Flag-MFF-WT
SKOV-3	45	46	44	26	22	31	39	36	42
OVCAR-3	51	50	53	23	16	30	39	44	43
Figure 2e	OVCAR-3 and SKOV-3 cells counts(x104) at 1,3,5, and 7 days after seeding						Normalized to control
OVCAR-3	day	Ctrl-sh			CPT1A-sh2			CPT1A-sh2+Flag-MFF-WT
	1	1	1.02	0.98	1	1.2	0.8	1	0.97	1.03
	3	1.8	1.76	1.84	1.2	1.3	1.1	1.65	1.5	1.75
	5	3.7	3.6	3.84	1.4	1.6	1.2	2.45	2.6	2.3
	7	8.7	8.5	9.7	3.2	2.9	3.5	5.9	6.3	5.7
SKOV-3	day	Ctrl-sh			CPT1A-sh2			CPT1A-sh2+Flag-MFF-WT
	1	1	1.15	0.85	1	0.94	1.06	1	1.09	0.91
	3	1.88	2.4	1.58	1.4	1.37	1.58	1.48	1.41	1.53
	5	7.13	10.23	5.68	3.1	2.6	3.7	5.37	5.09	6.12
	7	17.8	15.8	20.03	7.43	5.7	9.82	11.09	15.01	12.89
Figure 2f	The data for the determination of ATP content
Ctrl-sh	243	257	221
CPT1A-sh2	103.7	110	117
CPT1A-sh2+Flag-MFF-WT	174.7	159	189
CPT1A-sh2+CPT1A-WT	192	181	203
Figure 2g	The data of oxygen consumption rate (OCR) assay
Ctrl-sh			CPT1A-sh2			MFF-sh			CPT1A-sh2+Flag-MFF-WT
167.545	163.912	172.464	134.552	130.212	132.765	132.264	118.18	148.766	139.837	173.883	157.468
155.48	158.942	149.173	125.762	118.465	123.035	122.855	110.361	119.543	159.179	145.025	150.757
160.935	161.582	162.271	113.027	119.272	117.866	115.019	107.564	111.075	155.966	141.856	150.634
98.1453	98.7712	98.2113	89.8423	93.1881	90.5745	91.4447	84.1178	88.9454	103.595	95.2942	99.4326
101.345	98.7442	105.798	88.2079	92.0813	89.0378	88.5123	83.4287	85.9532	100.273	94.5136	96.2546
96.3634	95.9832	97.0992	80.3735	91.8959	84.9634	87.2427	81.9846	83.3566	98.8343	92.8776	94.2466
180.433	185.245	174.649	139.155	123.577	137.856	120.64	127.168	125.757	164.795	147.267	153.801
177.244	190.013	182.211	150.317	133.168	144.845	130.839	126.399	131.644	177.482	153.193	167.452
185.968	188.972	181.807	155.641	139.664	153.065	139.36	126.969	135.013	179.205	153.839	170.985
77.1765	75.3595	79.8493	79.719	72.6723	75.8675	68.2352	64.4363	65.8985	77.3014	72.9978	75.5436
78.1095	77.6483	79.3882	77.3071	70.1903	74.3545	65.7421	63.1183	64.1355	74.4771	71.5046	73.3656
74.1011	74.0012	76.7512	77.5515	69.1181	65.7587	65.1382	61.7639	62.5766	73.7929	61.9702	70.3646
Figure 2h	The data of relative maximal respiratory capacity assay
Ctrl-sh	1	1.11	1.09
CPT1A-sh2	0.63	0.77	0.54
MFF-sh	0.59	0.63	0.51
CPT1A-sh2+Flag-MFF-WT	0.84	0.97	0.82
Figure 2i	The data of relative reserved capacity assay
Ctrl-sh	1	0.95	1.05
CPT1A-sh2	0.28	0.25	0.3
MFF-sh	0.29	0.25	0.31
CPT1A-sh2+Flag-MFF-WT	0.79	0.93	0.61

## Sheet: Figure3
Figure 3h	Relative densitometric analysis of the Flag immunoblot band							Normalized to control
CHX(h)	0			3			6			9			12
Flag-MFF-WT	1	1.02	0.98	0.72	0.67	0.77	0.52	0.54	0.48	0.41	0.45	0.39	0.25	0.21	0.27
Flag-K315R	1	1.07	0.93	0.84	0.81	0.86	0.72	0.77	0.83	0.55	0.6	0.54	0.53	0.52	0.55

## Sheet: Figure 4
Figure 4a	The relative mRNA levels of Parkin and March5 was determined by real time PCR
Ctrl-sh	1	0.93	1.07		Normalized to control
Parkin-sh	0.21	0.25	0.18
Ctrl-sh	1	1.09	0.91
March5-sh	0.17	0.2	0.16
Figure 4g	Different mitochondrial morphologies (Three groups of data, each group with 100 cells) was quantified in SKOV-3 cells
	Fragmented			Elongated			Hyperfused
Ctrl-sh	62	61	63	19	22	17	19	17	20
CPT1A-sh2	16	14	12	59	58	61	25	25	27
CPT1A-sh2+Parkin-sh	54	56	55	24	25	22	22	19	23

## Sheet: Figure5
Figure 5h	Relative densitometric analysis of the Flag immunoblot band						Normalized to control
CHX(h)	0			3			6			9			12
Flag-MFF-WT	1	0.93	1.07	0.95	0.97	0.93	0.87	0.87	0.86	0.74	0.71	0.76	0.707566	0.7	0.73
Flag-K302R	1	1.03	0.97	0.8	0.91	0.77	0.7	0.65	0.74	0.53	0.5	0.57	0.395903	0.38	0.43
Flag-K302E	1	0.99	1.01	0.97	0.96	0.99	0.94	0.97	0.91	0.9	0.85	0.93	0.85	0.88	0.82
Figure 5i	Different mitochondrial morphologies (Three groups of data, each group with 100 cells) was quantified in SKOV-3 cells
	Fragmented			Elongated			Hyperfused
Ctrl-sh	61	58	62	19	20	18	20	22	20
CPT1A-sh2	20	21	19	51	49	48	29	30	33
CPT1A-sh2+H473A	18	19	20	48	49	50	34	32	30

## Sheet: Figure6
Figure 6a	The expression relationship of CPT1A and MFF was analyzed
CPT1A	0.15	0.47	1.02	1.07	1.21	1.33	2.31
MFF	1.37	3.31	3.34	4.91	5.74	6.89	6.78
Figure 6b	The expression relationship between CPT1A and MFF in tissue array was analyzed on the basis of H-score
CPT1A	MFF
55.755	126.131
59.333	114.661
19.048	74.6781
11.699	74.8854
67.019	166.377
45.075	110.025
38.987	172.136
32.911	121.869
43.569	113.494
47.102	111.09
36.552	116.047
42.286	133.694
55.513	123.327
38.622	106.544
77.759	115.393
65.634	110.407
58.342	96.5112
74.085	111.445
53.226	88.7806
46.121	92.7359
21.661	109.227
17.07	114.982
24.59	113.538
34.349	141.432
91.134	176.202
75.103	127.584
37.437	105.683
38.555	102.852
60.613	94.0284
52.299	88.5906
48.347	90.4277
53.613	103.296
45.034	123.59
39.373	124.764
39.281	118.772
37.324	128.497
66.676	117.723
63.577	132.327
16.328	110.264
15.006	110.091
86.563	139.259
87.699	113.297
51.21	93.27
53.349	99.2884
44.708	113.664
36.324	111.342
10.513	106.557
10.496	112.359
61.546	114.227
69.275	111.589
34.99	109.946
39.714	98.8114
75.049	160.925
85.448	126.651
71.217	108.545
54.585	96.9292
60.11	87.0521
45.04	100.34
64.443	104.23
63.309	96.3555
86.772	136.747
80.416	127.948
66.767	93.8035
71.381	112.821
66.081	157.18
75.746	151.513
70.314	99.6676
33.289	90.42
39.636	76.4362
55.693	100.896
36.658	159.801
42.996	167.036
68.195	162.832
54.142	175.732
81.549	110.248
96.759	113.327
49.151	95.0892
53.854	101.114
31.331	79.2809
35.008	86.1296
46.475	95.8453
47.772	99.2506
22.756	85.8068
31.821	94.9886
8.273	31.4829
14.305	60.1001
19.068	58.8014
28.634	88.3613
48.368	98.1244
46.622	98.0929
9.752	78.0855
15.371	77.4394
17.439	101.774
13.888	106.951
31.279	74.5687
23.645	59.9676
37.28	21.6609
17.504	32.9537
70.559	73.0121
43.725	47.4726
Figure 6c	The relative H-score of MFF in normal ovarian tissues and various ovarian cancer and paracancerous tissues was analyzed
Ovarian tissue (10 cases)	Paracancerous tissue (10 cases)	High-grade serous cancer （62 cases）	Mucinous cancer (6 cases）	Serous-mucinous cancer （2 cases）	Endometrioid cancer （8 cases）	Clear cell cancer （2 cases）
78.0855	95.8453	126.131	162.832	136.747	76.4362	79.2809
77.4394	99.2506	114.661	175.732	127.948	100.896	86.1296
81.7739	85.8068	74.6781	110.248		159.801
86.9509	94.9886	74.8854	113.327		167.036
74.5687	31.4829	166.377	95.0892		93.8035
59.9676	60.1001	110.025	101.114		112.821
21.6609	58.8014	172.136			157.18
32.9537	88.3613	121.869			151.513
73.0121	98.1244	113.494
47.4726	98.0929	111.09
		116.047
		133.694
		123.327
		106.544
		115.393
		110.407
		96.5112
		111.445
		88.7806
		92.7359
		109.227
		114.982
		113.538
		141.432
		176.202
		127.584
		105.683
		102.852
		94.0284
		88.5906
		90.4277
		103.296
		123.59
		124.764
		118.772
		128.497
		117.723
		132.327
		110.264
		110.091
		139.259
		113.297
		93.27
		99.2884
		113.664
		111.342
		106.557
		112.359
		114.227
		111.589
		109.946
		98.8114
		160.925
		126.651
		108.545
		96.9292
		87.0521
		100.34
		104.23
		96.3555
		99.6676
		90.42
Figure 6e	Tumor volumes (mm3) measured at indicated times post cell injection
	Ctrl-sh					MFF-sh
Dsys	1st	2nd	3rd	4th	5th	1st	2nd	3rd	4th	5th
10	43.3639	12.9202	13.8645	1.66991	31.3017	15.6643	19.0088	5.26	0	18.4189
13	55.5575	26.6484	16.5772	35.7268	56.0776	22.361	20.1355	14.6565	6.97446	19.3617
16	87.0306	27.7885	26.3754	23.6463	83.7913	74.0716	21.3372	15.4664	8.66264	47.6011
19	143.75	76.9001	81.6579	64.3386	320.011	77.1347	15.9134	16.2746	17.6418	73.5958
22	170.394	88.9876	211.565	139.68	263.897	70.7096	19.6962	39.7557	45.753	62.846
25	198.25	146.375	273.721	141.813	319.725	99.0742	22.2341	32.477	78.9403	114.12
28	225.562	230.439	349.688	104.413	381.078	108.085	87.9556	104.26	91.6875	300.37
31	311.74	228.88	560.998	187.875	646.212	96.1454	73.3617	108.335	116.82	420.112
34	431.005	346.249	746.417	344.863	955.473	84.5391	63.0725	77.0698	272.232	334.029
Figure 6f	Tumors (g) were harvested and weighed
Ctrl-sh	0.5178	0.2603	0.8358	0.0958	0.9655
MFF-sh	0.1099	0.1252	0.0365	0.1388	0.2164
Figure 6g	Quantitative analysis of Ki-67-positive and p21-positive cells staining area
	Ki67			p21
Ctrl-sh	57	59	56	24	26	27
MFF-sh	22	24	20	60	66	63
