# Supplementary material for: Carnitine palmitoyltransferase 1A promotes mitochondrial fission by enhancing MFF succinylation in ovarian cancer
Source: Commun Biol. 2023 Jun 8;6:618. doi: 10.1038/s42003-023-04993-x (PMC10250469; doi:10.1038/s42003-023-04993-x)
Supplement: Supplementary file 4 — Supplementary Data 2 [file 42003_2023_4993_MOESM4_ESM.xls]

## Sheet: DC-Ova11039
Supplementary data 2:Detailed information of tissue microarray of DC-Ova11039.
DC-Ova11039
Overview	Ovarian cancer and ovarian tissue combined microarray chip
Detailed description	Ovarian cancer and ovarian tissue combined microarray chip, including 31 cases of high-grade serous carcinoma, 3 cases of mucinous carcinoma, 1 case of mixed carcinoma, 1 case of clear cell carcinoma, 4 cases of endometrioid carcinoma, 5 cases of ovarian tissue, and tumor margin Ovarian tissue in 5 cases, one case with two points
Points	100
Number of cases	50
Rows	9
Number of columns	12
Dot diameter (mm)	1.5
Thickness (µm)	5
Tissue Array Type	Paraffin embedded
Species	Human
Application	Routine histological procedures include immunohistochemistry (IHC) and in situ hybridization (ISH)
Organizing array information
Serial Number	Age	Gender	Organs/Anatomical Parts	Pathological diagnosis	TNM	Grade	Stage	Organization type
A1	44	Female	Ovary	High-grade serous carcinoma	T1N0M0	-	I	Malignant
A2	44	Female	Ovary	High-grade serous carcinoma	T1N0M0	-	I	Malignant
A3	53	Female	Ovary	High-grade serous carcinoma	T1N0M0	-	I	Malignant
A4	53	Female	Ovary	High-grade serous carcinoma	T1N0M0	-	I	Malignant
A5	47	Female	Ovary	High-grade serous carcinoma	T1aN0M0	-	IA	Malignant
A6	47	Female	Ovary	High-grade serous carcinoma	T1aN0M0	-	IA	Malignant
A7	58	Female	Ovary	High-grade serous carcinoma	T1aN0M0	-	IA	Malignant
A8	58	Female	Ovary	High-grade serous carcinoma	T1aN0M0	-	IA	Malignant
A9	48	Female	Ovary	High-grade serous carcinoma	T2bN0M0	-	IIB	Malignant
A10	48	Female	Ovary	High-grade serous carcinoma	T2bN0M0	-	IIB	Malignant
A11	43	Female	Ovary	High-grade serous carcinoma	T3cN0M0	-	IIIC	Malignant
A12	43	Female	Ovary	High-grade serous carcinoma	T3cN0M0	-	IIIC	Malignant
B1	53	Female	Ovary	High-grade serous carcinoma	T3cN1M0	-	IIIC	Malignant
B2	53	Female	Ovary	High-grade serous carcinoma	T3cN1M0	-	IIIC	Malignant
B3	60	Female	Ovary	High-grade serous carcinoma	T1aN0M0	-	IA	Malignant
B4	60	Female	Ovary	High-grade serous carcinoma	T1aN0M0	-	IA	Malignant
B5	55	Female	Ovary	High-grade serous carcinoma	T1bN0M0	-	IB	Malignant
B6	55	Female	Ovary	High-grade serous carcinoma	T1bN0M0	-	IB	Malignant
B7	73	Female	Ovary	High-grade serous carcinoma	T1bN0M0	-	IB	Malignant
B8	73	Female	Ovary	High-grade serous carcinoma	T1bN0M0	-	IB	Malignant
B9	66	Female	Ovary	High-grade serous carcinoma	T1cN0M0	-	IC	Malignant
B10	66	Female	Ovary	High-grade serous carcinoma	T1cN0M0	-	IC	Malignant
B11	56	Female	Ovary	High-grade serous carcinoma	T2N0M0	-	II	Malignant
B12	56	Female	Ovary	High-grade serous carcinoma	T2N0M0	-	II	Malignant
C1	56	Female	Ovary	High-grade serous carcinoma	T2N0M0	-	II	Malignant
C2	56	Female	Ovary	High-grade serous carcinoma	T2N0M0	-	II	Malignant
C3	54	Female	Ovary	High-grade serous carcinoma	T2aN0M0	-	IIA	Malignant
C4	54	Female	Ovary	High-grade serous carcinoma	T2aN0M0	-	IIA	Malignant
C5	63	Female	Ovary	High-grade serous carcinoma	T3cN1M0	-	IIIC	Malignant
C6	63	Female	Ovary	High-grade serous carcinoma	T3cN1M0	-	IIIC	Malignant
C7	60	Female	Ovary	High-grade serous carcinoma	T2bN0M0	-	IIB	Malignant
C8	60	Female	Ovary	High-grade serous carcinoma	T2bN0M0	-	IIB	Malignant
C9	57	Female	Ovary	High-grade serous carcinoma	T2bN0M0	-	IIB	Malignant
C10	57	Female	Ovary	High-grade serous carcinoma	T2bN0M0	-	IIB	Malignant
C11	54	Female	Ovary	High-grade serous carcinoma	T3N1M0	-	III	Malignant
C12	54	Female	Ovary	High-grade serous carcinoma	T3N1M0	-	III	Malignant
D1	62	Female	Ovary	High-grade serous carcinoma	T3N0M0	-	III	Malignant
D2	62	Female	Ovary	High-grade serous carcinoma	T3N0M0	-	III	Malignant
D3	52	Female	Ovary	High-grade serous carcinoma	T2N1M0	-	IIIA1	Malignant
D4	52	Female	Ovary	High-grade serous carcinoma	T2N1M0	-	IIIA1	Malignant
D5	66	Female	Ovary	High-grade serous carcinoma	T3aN0M0	-	IIIA2	Malignant
D6	66	Female	Ovary	High-grade serous carcinoma	T3aN0M0	-	IIIA2	Malignant
D7	39	Female	Ovary	High-grade serous carcinoma	T3cN0M0	-	IIIC	Malignant
D8	39	Female	Ovary	High-grade serous carcinoma	T3cN0M0	-	IIIC	Malignant
D9	49	Female	Ovary	High-grade serous carcinoma	T3bN1M0	-	IIIB	Malignant
D10	49	Female	Ovary	High-grade serous carcinoma	T3bN1M0	-	IIIB	Malignant
D11	56	Female	Ovary	High-grade serous carcinoma	T3N0M0	-	IIIC	Malignant
D12	56	Female	Ovary	High-grade serous carcinoma	T3N0M0	-	IIIC	Malignant
E1	46	Female	Ovary	High-grade serous carcinoma	T3N1M0	-	IIIB	Malignant
E2	46	Female	Ovary	High-grade serous carcinoma	T3N1M0	-	IIIB	Malignant
E3	60	Female	Ovary	High-grade serous carcinoma	T3cN0M0	-	IIIC	Malignant
E4	60	Female	Ovary	High-grade serous carcinoma	T3cN0M0	-	IIIC	Malignant
E5	64	Female	Ovary	High-grade serous carcinoma	T3cN1M0	-	IIIC	Malignant
E6	64	Female	Ovary	High-grade serous carcinoma	T3cN1M0	-	IIIC	Malignant
E7	51	Female	Ovary	High-grade serous carcinoma	T3cN1M0	-	IIB	Malignant
E8	51	Female	Ovary	High-grade serous carcinoma	T3cN1M0	-	IIB	Malignant
E9	48	Female	Ovary	High-grade serous carcinoma	T3cN1M0	-	IIIC	Malignant
E10	48	Female	Ovary	High-grade serous carcinoma	T3cN1M0	-	IIIC	Malignant
E11	53	Female	Ovary	High-grade serous carcinoma	T3aN0M0	-	IIIA2	Malignant
E12	53	Female	Ovary	High-grade serous carcinoma	T3aN0M0	-	IIIA2	Malignant
F1	48	Female	Ovary	Serous-mucinous carcinoma	T3aN0M0	-	IIIA	Malignant
F2	48	Female	Ovary	Serous-mucinous carcinoma	T3aN0M0	-	IIIA	Malignant
F3	50	Female	Ovary	Endometrioid carcinoma grade I	T2aN0M0	1	IIA	Malignant
F4	50	Female	Ovary	Endometrioid carcinoma grade I	T2aN0M0	1	IIA	Malignant
F5	79	Female	Ovary	Endometrioid carcinoma grade II (a little)	T3bN0M0	2	IIIB	Malignant
F6	79	Female	Ovary	Endometrioid carcinoma grade II	T3bN0M0	2	IIIB	Malignant
F7	73	Female	Ovary	High-grade serous carcinoma	T2aN0M0	-	IIA	Malignant
F8	73	Female	Ovary	High-grade serous carcinoma	T2aN0M0	-	IIA	Malignant
F9	68	Female	Ovary	Endometrioid carcinoma grade III	T2cN0M0	3	IIB	Malignant
F10	68	Female	Ovary	Endometrioid carcinoma grade III	T2cN0M0	3	IIB	Malignant
F11	59	Female	Ovary	Endometrioid carcinoma grade III	T2bN0M0	3	IIB	Malignant
F12	59	Female	Ovary	Endometrioid carcinoma grade III	T2bN0M0	3	IIB	Malignant
G1	48	Female	Ovary	Mucinous carcinoma grade II	T1N0M0	2	I	Malignant
G2	48	Female	Ovary	Mucinous carcinoma grade II	T1N0M0	2	I	Malignant
G3	41	Female	Ovary	Mucinous carcinoma grade II	T2aN0M0	2	IIA	Malignant
G4	41	Female	Ovary	Mucinous carcinoma grade II	T2aN0M0	2	IIA	Malignant
G5	62	Female	Ovary	Mucinous carcinoma grade III	T2aN002	3	IIA	Malignant
G6	62	Female	Ovary	Mucinous carcinoma grade III	T2aN002	3	IIA	Malignant
G7	47	Female	Ovary	Clear cell carcinoma	T2aN0M0	-	IIA	Malignant
G8	47	Female	Ovary	Clear cell carcinoma	T2aN0M0	-	IIA	Malignant
G9	42	Female	Ovary	Tumor margin ovarian tissue	-	-	-	NAT
G10	42	Female	Ovary	Tumor margin ovarian tissue	-	-	-	NAT
G11	50	Female	Ovary	Tumor margin ovarian tissue	-	-	-	NAT
G12	50	Female	Ovary	Tumor margin ovarian tissue	-	-	-	NAT
H1	47	Female	Ovary	Tumor margin ovarian tissue	-	-	-	NAT
H2	47	Female	Ovary	Tumor margin ovarian tissue	-	-	-	NAT
H3	41	Female	Ovary	Tumor margin ovarian tissue	-	-	-	NAT
H4	41	Female	Ovary	Tumor margin ovarian tissue	-	-	-	NAT
H5	62	Female	Ovary	Tumor margin ovarian tissue	-	-	-	NAT
H6	62	Female	Ovary	Tumor margin ovarian tissue	-	-	-	NAT
H7	40	Female	Ovary	Ovarian tissue	-	-	-	Normal
H8	40	Female	Ovary	Ovarian tissue	-	-	-	Normal
H9	19	Female	Ovary	Ovarian tissue	-	-	-	Normal
H10	19	Female	Ovary	Ovarian tissue	-	-	-	Normal
H11	25	Female	Ovary	Ovarian tissue	-	-	-	Normal
H12	25	Female	Ovary	Ovarian tissue	-	-	-	Normal
I1	25	Female	Ovary	Ovarian tissue	-	-	-	Normal
I2	25	Female	Ovary	Ovarian tissue	-	-	-	Normal
I3	54	Female	Ovary	Ovarian tissue (ovarian medulla)	-	-	-	Normal
I4	54	Female	Ovary	Ovarian tissue	-	-	-	Normal
